# Supplementary material for: Life Stage-Dependent Toxicity and Interactions of Scrubber-Related Metal Mixtures in Marine Zooplankton
Source: Toxics. 2026 Jun 19;14(6):530. doi: 10.3390/toxics14060530 (PMC13307446; doi:10.3390/toxics14060530)
Supplement: Supplementary file 1 [file toxics-14-00530-s001.zip]

Archive with 1 entries (1 files):
- toxics-4272841-supplementary.pdf
